# Supplementary material for: Valorization of Beetroot Pomace as a Flour Fortifier, Functional Ingredient and Dietary Supplement
Source: Foods. 2026 Mar 26;15(7):1142. doi: 10.3390/foods15071142 (PMC13072988; doi:10.3390/foods15071142)
Supplement: Supplementary file 1 [file foods-15-01142-s001.zip]

Archive with 1 entries (1 files):
- foods-4021137-supplementary.pdf
